# Supplementary material for: Particulate Mycobacterial Vaccines Induce Protective Immunity against Tuberculosis in Mice
Source: Nanomaterials (Basel). 2021 Aug 13;11(8):2060. doi: 10.3390/nano11082060 (PMC8402087; doi:10.3390/nano11082060)
Supplement: Supplementary file 1 [file nanomaterials-11-02060-s001.zip]

Archive with 1 entries (1 files):
- nanomaterials-1299720-supplementary.pdf
